# Supplementary material for: Compatibility of Nucleobases Containing Pt(II) Complexes with Red Blood Cells for Possible Drug Delivery Applications
Source: Molecules. 2023 Sep 22;28(19):6760. doi: 10.3390/molecules28196760 (PMC10574024; doi:10.3390/molecules28196760)
Supplement: Supplementary file 1 [file molecules-28-06760-s001.zip]

Archive with 1 entries (1 files):
- molecules-2622989-supplementary.pdf
